# Supplementary material for: Maternal genetics influences fetal neurodevelopment and postnatal autism spectrum disorder-like phenotype by modulating in-utero immunosuppression
Source: Transl Psychiatry. 2021 Jun 5;11:348. doi: 10.1038/s41398-021-01472-x (PMC8179926; doi:10.1038/s41398-021-01472-x)
Supplement: Supplementary file 4 — Supplementary Table 1 [file 41398_2021_1472_MOESM4_ESM.xlsx]

## Sheet: Sheet1
Antibody (Clone)	Dilution	Company	Catalog #
Rat Anti-Mouse CD16/CD32 (FcyR) (Clone 2.4G2)	1:500	BD Pharamgen	553142
Glut-1 (Clone H-43)	1:50	Santa Cruz	sc-7903
Anti-CD31 (Clone RM0032-1D12)	1:100	Abcam	ab56299
Goat Anti-Mouse Serum Albumin IgG-FITC	1:300	Alpha Diagnostic	ALB11-FITC
Complement C4 (Clone 16D2)	1:50	Invitrogen	MA1-40047
Complement Anti-C3 (Clone 11H9)	1:50	Abcam	ab11862
Anti-NeuN (Clone A60)	1:1000	Millipore	MAB377
Doublecortin (DCX)	1:5000	Cell Signaling	4604
Anti-Serotonin (5HT)	1:600	Fitzgerald	20R-2534
Anti-Glial Fibrillary Acidic Protein (GFAP)	1:1500	Millipore	AB5804
Anti-Iba1	1:500	Wako	019-19741
Secondary Antibodies
Goat Anti-Rabbit IgG (H+L) Cross-Absrobed Secondary Antibody, Alexa Fluor 488	1:2000	Invitrogen	A11008
ImmPress HRP Goat Anti-Rabbit IgG Polymer Detection Reagent		Vector Laboratories	MP-7451
ImmPress HRP Goat Anti-Rat, Mouse Absorbed Polymer Detection Reagent		Vector Laboratories	MP-7444
ImmPress HRP Goat Anti-Mouse IgG Polymer Detection Reagent		Vector Laboratories	MP-7452
ELISA
Antiphospholipid antibody	1:50 sample dil	MyBiosource	MBS262898
TGFB2	1:4 sample dil	R&D Systems	MB200
GDF-15	1:10 sample dil	LSBio	LS-F2846
