# Supplementary material for: Maternal genetics influences fetal neurodevelopment and postnatal autism spectrum disorder-like phenotype by modulating in-utero immunosuppression
Source: Transl Psychiatry. 2021 Jun 5;11:348. doi: 10.1038/s41398-021-01472-x (PMC8179926; doi:10.1038/s41398-021-01472-x)
Supplement: Supplementary file 5 — Supplementary Table 2 [file 41398_2021_1472_MOESM5_ESM.xlsx]

## Sheet: Sheet1
Supplementary Table S2. Gene list with >2 fold change in gene expression in the fetal brain. Genes in bolded italics are involved in Ca2+ or cation channel processes.
Gene Name	log2 Fold Change	Linear change	p value	Description
Cldn22	3.65809	12.6239	0.0250546	claudin 22. Tight junction-specific obliteration of the intercellular space
Gm765	3.30087	9.85507	0.00319244	predicted gene 765. MyoD family inhibitor/MyoD family inhibitor domain-containing protein
Sult1e1	3.22903	9.37639	0.0247201	sulfotransferase family 1E, member 1
Hsd3b6	3.12839	8.74461	0.00451445	hydroxy-delta-5-steroid dehydrogenase, 3 beta- and steroid delta-isomerase 6
Otor	3.11396	8.65753	0.00250687	otoraplin. cartilage development and maintenance
Prkag3	3.01285	8.07157	0.0167743	protein kinase, AMP-activated, gamma 3 non-catalytic subunit
Gm3830	3.00457	8.02541	0.0277226	predicted gene 3830 [Source:MGI Symbol;Acc:MGI:3782002]
Gm4788	2.91729	7.55425	0.0098887	predicted gene 4788. Complement factor H-related protein C, C3b binding
Muc16	2.5642	5.91427	0.014063	mucin 16
Otog	2.51553	5.71806	0.00136682	otogelin
Gm47209	2.48325	5.59157	0.0235945	predicted gene, 47209 [Source:MGI Symbol;Acc:MGI:6096013]
Cox6a2	2.47678	5.56654	0.0197263	cytochrome c oxidase subunit 6A2
Gm13657	2.47278	5.55111	0.0288504	predicted gene 13657. LincRNA
Spag6	2.43787	5.41843	0.0240118	sperm associated antigen 6.
Panx3	2.41839	5.34575	0.0281773	pannexin 3. Cation transport/Structural component of gap junctions
Itih5l-ps	2.39752	5.26898	0.0229057	inter-alpha (globulin) inhibitor H5-like, pseudogene
Tnnt2	2.35747	5.12472	0.0178695	troponin T2. Cardiac muscle, muscle contraction in response to calcium ion concentration
Slpi	2.26452	4.80493	0.0219735	secretory leukocyte peptidase inhibitor
Gm10715	2.04759	4.13414	0.00986234	predicted gene 10715 [Source:MGI Symbol;Acc:MGI:3642376]
Psg23	2.04171	4.11734	0.0193998	pregnancy-specific glycoprotein 23. Neg regulation blood coagulation
Hbb-y	2.03592	4.10085	0.0165336	hemoglobin Y, beta-like embryonic chain
Ugt1a1	2.00249	4.00692	0.00432549	UDP glucuronosyltransferase 1 family, polypeptide A1
Tigd4	1.95718	3.88301	0.0131849	tigger transposable element derived 4
Art1	1.93885	3.83401	0.0289135	ADP-ribosyltransferase 1
Pkd1l3	1.91945	3.7828	0.00109807	polycystic kidney disease 1 like 3. Component of a calcium channel
Il1rl1	1.91854	3.78041	0.00690615	interleukin 1 receptor-like 1.
Mcoln2	1.84609	3.59524	0.00431116	mucolipin 2. Nonselective cation channel with role in the regulation of membrane trafficking
Uckl1os	1.83816	3.57553	0.018192	uridine-cytidine kinase 1-like 1, opposite strand. Anti-sense LincRNA
Tnmd	1.82634	3.54635	0.0208303	tenomodulin. angiogenesis inhibitor
Gm45266	1.77911	3.43214	0.00396827	predicted gene 45266 [Source:MGI Symbol;Acc:MGI:5791102]
Fndc3c1	1.74206	3.34513	0.00881195	fibronectin type III domain containing 3C1
Cacna1s	1.71742	3.28847	0.00817566	calcium channel, voltage-dependent, L type, alpha 1S subunit
n-R5s106	1.69513	3.23806	0.00717269	nuclear encoded rRNA 5S 106
Hrc	1.69174	3.23047	0.021101	histidine rich calcium binding protein. Regulation of releasable calcium into the sarcoplasmic reticulum
Hspb2	1.6679	3.17751	0.0150466	heat shock protein beta 2
Gm32051	1.63593	3.10788	0.0272083	predicted gene, 32051. LincRNA
Slc9a4	1.59323	3.01724	0.0126286	solute carrier family 9 (sodium/hydrogen exchanger), member 4.
Emilin3	1.58518	3.00045	0.0072395	elastin microfibril interfacer 3
n-R5s100	1.58298	2.99588	0.00130977	nuclear encoded rRNA 5S 100
Capn6	1.57928	2.98822	0.0071235	calpain 6. calcium-sensitive cysteine protease
Dlx6os1	1.55456	2.93743	0.00190432	distal-less homeobox 6, opposite strand 1. Anti-sense LincRNA
Car3	1.54032	2.90858	0.0226454	carbonic anhydrase 3
Gm6793	1.52695	2.88176	0.00698574	predicted gene 6793. regulation of RNA metabolic process
Lars2	1.52581	2.87949	0.00223455	leucyl-tRNA synthetase, mitochondrial
Dnm3os	1.51883	2.86558	0.0147331	dynamin 3, opposite strand. LincRNA
Olfr1122	1.50925	2.84663	0.0111361	olfactory receptor 1122
Hmgb4os	1.49966	2.82776	0.0194701	high-mobility group box 4, opposite strand
Galnt5	1.4879	2.8048	0.0187944	polypeptide N-acetylgalactosaminyltransferase 5
C130050O18Rik	1.47431	2.77851	0.0222729	RIKEN cDNA C130050O18 gene [Source:MGI Symbol;Acc:MGI:2442694]
Clec4n	1.43661	2.70685	0.0249025	C-type lectin domain family 4, member n
Cilp	1.43565	2.70504	0.0155084	cartilage intermediate layer protein, nucleotide pyrophosphohydrolase
Adgrd1	1.41089	2.659	0.00937421	adhesion G protein-coupled receptor D1
Etfbl	1.40032	2.63961	0.0260878	electron transferring flavoprotein, beta polypeptide like
Rtl3	1.39859	2.63644	0.0244377	retrotransposon Gag like 3
Oxct2a	1.39662	2.63284	0.0270027	3-oxoacid CoA transferase 2A
Gm12525	1.39301	2.62626	0.0133643	predicted gene 12525. LincRNA
Ehf	1.3789	2.6007	0.00793257	ets homologous factor
9430087B13Rik	1.32253	2.50104	0.0022378	RIKEN cDNA 9430087B13 gene. LincRNA
Steap4	1.31586	2.48951	0.0162029	STEAP family member 4. NADPH-dependent ferric-chelate reductase
Gm44836	1.27356	2.41757	0.0112591	predicted gene 44836 [Source:MGI Symbol;Acc:MGI:5753412]
Tmod1	1.26985	2.41136	0.0143164	tropomodulin 1
Col6a3	1.26768	2.40773	0.0233687	collagen, type VI, alpha 3
Klf14	1.23569	2.35495	0.0298461	Kruppel-like factor 14
Phex	1.22962	2.34505	0.00384965	phosphate regulating endopeptidase homolog, X-linked
Gm43921	1.22769	2.34192	0.0237202	predicted gene, 43921
Col24a1	1.22394	2.33583	0.0199985	collagen, type XXIV, alpha 1
Tlr8	1.2051	2.30553	0.0114963	toll-like receptor 8
Tmem119	1.17928	2.26463	0.0199535	transmembrane protein 119
Srpx2	1.15771	2.23103	0.0193894	sushi-repeat-containing protein, X-linked 2
Zfp648	1.12876	2.1867	0.00994486	zinc finger protein 648
Gm12925	1.12408	2.17963	0.0161935	predicted gene 12925. tricarboxylic acid cycle
Accsl	1.12333	2.17849	0.0234816	1-aminocyclopropane-1-carboxylate synthase (non-functional)-like
B4galnt3	1.09571	2.13718	0.00977993	beta-1,4-N-acetyl-galactosaminyl transferase 3
Gm38066	1.08526	2.12176	0.00361452	predicted gene, 38066 [Source:MGI Symbol;Acc:MGI:5611294]
Gm38211	1.08357	2.11927	0.00157606	predicted gene, 38211 [Source:MGI Symbol;Acc:MGI:5611439]
Fap	1.07131	2.10134	0.0298669	fibroblast activation protein
Gm48129	1.07028	2.09984	0.00949508	predicted gene, 48129 [Source:MGI Symbol;Acc:MGI:6097488]
Igf2os	1.04383	2.0617	0.0148653	insulin-like growth factor 2, opposite strand
Timp1	1.04018	2.05649	0.0287292	tissue inhibitor of metalloproteinase 1
Gm28064	1.0356	2.04996	0.0172324	predicted gene 28064 [Source:MGI Symbol;Acc:MGI:5578770]
Gm12701	1.00172	2.00239	0.0161598	predicted gene 12701. LincRNA
Crtam	-1.0532	0.481899	0.0282409	cytotoxic and regulatory T cell molecule
Gm15627	-1.25681	0.418468	0.0131308	predicted gene 15627. protein folding
Agrp	-1.31821	0.401031	0.0295315	agouti related neuropeptide
Gm21847	-1.39979	0.378983	0.0146239	predicted gene, 21847. LincRNA
Kis2	-1.57187	0.336372	0.0244946	Kaplan integration site 2
Gm15155	-1.73797	0.299792	0.02909	predicted gene 15155 [Source:MGI Symbol;Acc:MGI:3642241]
Gc	-2.07099	0.237997	0.0264122	vitamin D binding protein
Zim3	-2.12479	0.229285	0.0277443	zinc finger, imprinted 3
Gm23370	-2.39211	0.190504	0.011873	predicted gene, 23370
Flg2	-2.45497	0.182381	0.0139553	filaggrin family member 2. Upregulated by calcium, essential for normal cell-cell adhesion
